# Supplementary material for: Age-dependent effects of H2S on post-traumatic stress disorder in adolescent and adult mice
Source: Front Psychiatry. 2025 Jun 9;16:1546737. doi: 10.3389/fpsyt.2025.1546737 (PMC12183304; doi:10.3389/fpsyt.2025.1546737)
Supplement: Supplementary file 2 [file DataSheet2.xlsx]

## Sheet: Figure1
	Ado+Control Adu+Control Ado+IFS Adu+IFS
Figure1 J
Figure1 B-H	contexual freezing						auditory freezing						total distance						time in center
		adoc	aduc	adop	adup			adoc	aduc	adop	adup			adoc	aduc	adop	adup			adoc	aduc	adop	adup
	1	2.37	1.32	9.79	16.12		1	0.51	1.81	42.04	38.3		1	107.294	101.223	117.821	131.415	100	1	60.3	41.5	32.2	13.1
	2	1.41	4.41	16.51	31.98		2	1.69	1.34	15.51	75.15		2	139.642	143.389	143.412	148.97		2	47.6	45.3	27.3	11.6
	3	3	6.24	10.74	51.47		3	2.05	2.73	14.8	32.66		3	148.975	162.13	80.784	154.871		3	24.7	35.9	25.9	6.5
	4	0.56	2.53	16.18	38.99		4	1.14	5.66	18.89	18.37		4	125.83	165.688	119.556	90.4106		4	32.5	52.5	26.5	13.5
	5	2.73	2.47	11.75	52.08		5	2.3	4.61	16.55	48.58		5	92.0343	152.624	131.934	167.396		5	39.1	63.9	29.7	11.4
	6	0.92	7.93	15.45	17.68		6	7.54	3.71	5.28	66.99		6	136.363	133.789	107.699	121.712		6	28.7	50.5	19.7	12.9
	7	3.88	1.71	18.43	27.1		7	6.75	2.55	30.76	47.39		7	158.497	99.9183	139.519	178.506		7	45	41.8	16.5	14.2
	8	5.38	2.28	10.3	84.08		8	0.92	3.48	17.7	14.69		8	109.393	132.713	113.813	152.694		8	53.9	32.9	22.7	5.3
	9	2.07	3.64	15.45	60		9	4.53	3.49	10.37	20.63		9	53.6635	126.929	150.886	103.442		9	28.7	23.1	21.3	7.7
	10	8.16	6.28	18.43	23.31		10	3.95	6.19	11.78	71.96		10	136.87	150.786	114.332	118.207		10	47.9	26.7	24.9	10.1
	mean	3.048	3.881	14.303	40.281		mean	3.138	3.557	18.368	43.472		mean	120.856	136.919	121.976	136.762		mean	40.84	41.41	24.67	10.63
	SD	2.28969	2.25348	3.34487	21.5986		SD	2.46806	1.56925	10.6328	22.4438		SD	31.1679	22.8876	20.4151	28.4212		SD	11.9719	12.3878	4.72018	3.12874
	immobility time in TST						immobility time in FST
		adoc	aduc	adop	adup			adoc	aduc	adop	adup
	1	57.98	56.13	63.65	87.02		1	27.75	29.48	96.15	162.31
	2	38.4	48.37	79.99	109.45		2	22.71	38.4	71.92	93.46
	3	60.64	52.66	107.45	86.66		3	37.6	34.54	75.36	162.91
	4	29.32	13.08	110.18	106.89		4	52.68	15.63	82.15	77.96
	5	19.1	39.92	73.56	163.71		5	31.74	35.15	101.89	131.12
	6	14.35	32.86	69.88	114.68		6	24.11	41.52	92.61	161.71
	7	60.23	27.08	81.68	162.68		7	44.41	56.43	84.14	107.28
	8	58.28	70.45	85.06	113.38		8	19.61	31.49	63.96	124.98
	9	70.47	63.56	74.98	125.64		9	44.82	43.55	112.03	107.03
	10	58.3	64.31	127.62	139.99		10	45.04	24.37	73.77	125.1
	mean	46.707	46.842	87.405	121.01		mean	35.047	35.056	85.398	125.386
	SD	19.7696	18.3734	20.6787	27.3006		SD	11.425	11.1435	15.0489	29.9207
Figure1 I		adoc	aduc	adop	adup
	1	2603.24	2428.91	1850.6	889.3
	2	2878.71	2147.67	2272.67	1363.6
	3	2083.28	2684.59	2234.79	1387.95
	4	2462.06	2769.81	1647.68	1512.74
	5	2684.59	1874.95	2537.81	1212.09
	6	3116.8	2272.67	2176.52	1022.7
	mean	2638.11	2363.1	2120.01	1231.4
	SD	354.752	336.446	319.344	237.528

## Sheet: Figure2
	Ado+Control Adu+Control Ado+IFS Adu+IFS
Figure2 H
	Ado+Control Adu+Control Ado+IFS Adu+IFS
Figure2 I
	Ado+Control Adu+Control Ado+IFS Adu+IFS
Figure2 J
Figure2 B	1:adoc 2:aduc 3:adop 4:adup					Figure2 C	1:adoc 2:aduc 3:adop 4:adup					Figure2 F		adoc	aduc	adop	adup
		adoc	aduc	adop	adup			adoc	aduc	adop	adup		1	19	28	12	4
	1	54	58	30	20		1	229.71	264.46	212.66	172.9		2	24	17	11	6
	2	61	68	28	18		2	261.73	283.2	218.96	138.06		3	23	20	19	8
	3	60	45	26	17		3	230.22	237.74	171.59	108.26		4	20	15	16	10
	4	59	51	27	15		4	246.45	360	158.81	120.81		5	22	16	14	9
	5	53	48	25	13		5	255.56	231.04	184.72	112.92		6	18	27	13	5
	6	57	53	39	16		6	196.37	240.83	175.57	136.13		mean	21	20.5	14.1667	7
	mean	57.3333	53.8333	29.1667	16.5		mean	236.673	269.545	187.052	131.513		SD	2.36643	5.68331	2.92689	2.36643
	SD	3.26599	8.23205	5.11534	2.42899		SD	23.6416	48.4008	23.8657	23.5713
Figure2 G		adoc	aduc	adop	adup
	1	0.314471	0.378974	0.221624	0.178338
	2	0.419038	0.414594	0.247395	0.221907
	3	0.423114	0.444233	0.327018	0.130132
	4	0.392264	0.49512	0.246201	0.196881
	5	0.500605	0.407967	0.364249	0.208398
	6	0.445152	0.494324	0.269574	0.131151
	mean	0.415774	0.439202	0.279343	0.177801
	SD	0.061545	0.0477476	0.0548231	0.0392286

## Sheet: Figure3
	Ado+IFS Ado+NaHS Adu+IFS Adu+NaHS
Figure 3C
Figure 3B-H	total distance						time in center
		adop	adon	adup	adun			adop	adon	adup	adun
	1	110.689	110.187	114.368	144.465	100	1	25.4	30.2	13.1	19.7
	2	104.198	132.673	110.96	153.233		2	20.1	29.4	11.6	23.1
	3	91.8285	107.079	185.915	126.982		3	25.9	25.6	17.3	7.6
	4	117.016	130.772	178.506	122.374		4	16.5	24.1	13.5	18.6
	5	121.694	117.194	131.541	104.356		5	17.3	22.9	11.4	23.3
	6	141.458	118.816	102.96	138.941		6	19.7	27.9	12.9	7.9
	7	133.42	150.446	85.1788	106.737		7	16.5	25	14.2	9.6
	8	123.094	111.475	131.997	117.485		8	22.7	26.3	5.3	5.9
	9	133.842	124.764	127.785	133.499		9	21.3	25.8	12.5	13.1
	10	101.522	97.0498	98.1446	133.342		10	24.9	23.3	10.1	10.1
	mean	117.876	120.045	12265.9	128.141		mean	21.03	26.05	12.19	13.89
	SD	15.9159	15.2687	32.9069	15.7781		SD	3.62462	2.46272	3.09316	6.68322
	immobility time in TST						immobility time in FST
		adop	adon	adup	adun			adop	adon	adup	adun
	1	31.98	37.06	109.8	56.61		1	43.62	20.45	56.32	59.18
	2	58.61	28.62	54.16	88.9		2	67.71	24.73	56.88	86.61
	3	68.72	35.99	83.79	90.59		3	54.68	14.4	46.82	92.17
	4	78.21	25.77	73.71	106.06		4	56.36	34.01	39.46	76.07
	5	63.09	16.55	93.49	97.65		5	66.47	24.32	42.94	75.08
	6	56.03	15.6	81.91	88.76		6	48.42	23.94	49.98	49.83
	7	79.35	8.79	99.07	89.11		7	43.27	17.48	88.97	116.79
	8	41.5	21.34	108.98	75.56		8	69.41	19.79	92.62	51.39
	9	93.4	16.34	76.57	108.53		9	68.865	10.96	75.16	45.11
	10	89.57	49.785	65.15	83.49		10	34.76	37.25	114.37	60
	mean	66.046	25.5845	84.663	88.526		mean	55.3565	22.733	66.352	71.223
	SD	19.8916	12.4798	18.2989	14.936		SD	12.5332	8.13352	25.1575	22.5934

## Sheet: Figure4
	Ado+Control Adu+Control Ado+IFS Adu+IFS
Figure 4H
	Ado+Control Adu+Control Ado+IFS Adu+IFS
Figure 4I
	Ado+Control Adu+Control Ado+IFS Adu+IFS
Figure 4J
Figure4 B		adop	adon	adup	adun	Figure4 C		adop	adon	adup	adun
	1	13	48	17	13		1	118.46	164.83	177.19	110.63
	2	28	65	18	25		2	127.78	170.42	129.8	186.01
	3	25	45	25	26		3	124.02	244.76	122.26	138.81
	4	26	37	25	19		4	154.12	218.74	115.41	142.62
	5	18	46	19	17		5	194.25	269.87	151.59	106.62
	6	30	57	26	21		6	104.69	166.87	147.15	122.15
	mean	23.3333	49.6667	21.6667	20.1667		mean	137.22	205.915	140.567	134.473
	SD	6.50128	9.87252	4.08248	4.91596		SD	32.2847	45.2461	22.7598	29.1114
Figure4 F		adop	adon	adup	adun	Figure4 G		adop	adon	adup	adun
	1	8	16	9	12		1	0.255257	0.340351	0.242555	0.121129
	2	13	17	10	15		2	0.165057	0.624512	0.23185	0.182136
	3	16	25	5	6		3	0.320693	0.419442	0.246354	0.244334
	4	9	21	6	5		4	0.24358	0.550128	0.14	0.10325
	5	9	17	11	8		5	0.293239	0.495873	0.15	0.282106
	6	10	26	10	13		6	0.281928	0.317692	0.0551785	0.247091
	mean	10.8333	20.3333	8.5	9.83333		mean	0.259959	0.458	0.177656	0.196674
	SD	3.0605	4.36654	2.42899	4.07022		SD	0.0539917	0.120551	0.0762258	0.0731553

## Sheet: Figure5
	Adu+PBS+IFS+PBS Adu+NaHS+IFS+NaHS
Figure 5C
Figure 5D-H	total distance			time in center			immobility time in TST			immobility time in FST
	group	data		group	data		group	data		group	data
	1	80.8635		1	12.9		1	102.51		1	28.01
	1	102.577		1	22.1		1	109.52		1	22.96
	1	123.857		1	10.5		1	54.38		1	66.47
	1	92.4798		1	18.5		1	75.27		1	99.98
	1	80.4553		1	8.1		1	83.9		1	82.35
	1	63.783		1	28		1	96.99		1	35.55
	1	65.3816		1	9.7		1	76.58		1	90.75
	1	91.9318		1	13.3		1	49.12		1	110.72
	1	48.2294		1	22		1	111.09		1	43.91
	1	83.8693		1	6.2		1	67.86		1	93.46
	2	82.3645		2	41.8		2	29.03		2	37.12
	2	105.633		2	21.9		2	44.82		2	36.59
	2	107.036		2	18.9		2	64.71		2	18.54
	2	109.284		2	34.9		2	87.65		2	55.29
	2	95.0061		2	23.8		2	11.7		2	24.7
	2	86.1275		2	11.5		2	70.37		2	28.7
	2	103.19		2	20.5		2	45.36		2	16.26
	2	49.9155		2	32.3		2	42.81		2	10.33
	2	82.419		2	17.3		2	30.33		2	40.23
	2	47.0303		2	20.7		2	41.5		2	60.02
Figure 5B	group	data
	1	1383.65
	1	1988.58
	1	948.591
	1	1461
	1	1983.42
	1	2076.39
	2	2514.14
	2	2272.67
	2	2234.79
	2	2775.9
	2	2386.3
	2	2014.41

## Sheet: Figure6
	Adu+PBS+IFS+PBS Adu+NaHS+IFS+NaHS
Figure 6H
	Adu+PBS+IFS+PBS Adu+NaHS+IFS+NaHS
Figure 6I
	Adu+PBS+IFS+PBS Adu+NaHS+IFS+NaHS
Figure 6J
Figure 6B	group	data	Figure 6C	group	data	Figure 6F	group	data	Figure 6G	group	data
	1	20		1	159.7		1	7		1	0.278374
	1	34		1	176.41		1	14		1	0.145879
	1	19		1	205.39		1	12		1	0.140558
	1	21		1	168.72		1	13		1	0.206957
	1	24		1	187.83		1	14		1	0.233577
	1	10		1	138.1		1	8		1	0.224038
	2	41		2	177.63		2	29		2	0.388874
	2	46		2	218.89		2	33		2	0.341714
	2	59		2	227.09		2	21		2	0.434097
	2	38		2	306.79		2	20		2	0.412448
	2	65		2	236.28		2	19		2	0.392201
	2	48		2	209.32		2	38		2	0.3

## Sheet: Figure7
	Adu+IgG Adu+CBS antibody
Figure 7C
	Adu+IgG Adu+CBS antibody
Figure 7J
	Adu+IgG Adu+CBS antibody
Figure 7K
Figure 7B	IgG	CBS	Figure 7D-H	total distance				time in center
	2420.39	2169.36		number	IgG	CBS antibody		number	IgG	CBS antibody
	2940.26	1921.44		1	108.792	89.3689		1	44.9	11.3
	2613.57	2940.26		2	121.777	114.698		2	21
	1704.5	4204.43		3	106.071	99.2188		3	35.6	16.7
	1704.5	2352.21		4	138.979	0		4		2.5
	2982.88	1960.18		5	87.5764	116.476		5	25	30.8
				6	143.656	132.11		6	13.2	23.4
				7	145.505	0		7		4.9
				8	0	105.153		8	28.4	13.6
				9	0	138.692		9	29.2
				mean	94.7063	88.413		mean	28.1857	14.7429
				SD	56.9939	52.3778		SD	10.1798	9.9711
				immobility in TST				immobility in FST
				number	IgG	CBS antibody		number	IgG	CBS antibody
				1	47.15			1	7.65	40.34
				2	35.02	32.22		2		35.66
				3	44.93	63.1		3	20.02
				4	26.78	47.9		4	22.81	30.71
				5		37.95		5	10.54	37.42
				6	29.45	55.75		6	21.61	45.67
				7	15.77	49.9		7	7.57	40.25
				8				8		15.39
				9	18.62	65.89		9	19.99
				mean	31.1029	50.3871		mean	15.7414	35.0629
				SD	12.0857	12.3953		SD	6.83203	9.82469
